# Supplementary material for: Genetic Polymorphism of CYP2R1, CYP27A1, CYP27B1, and Vitamin D Metabolites Plasma Levels in Patients with Cardiovascular Disease: A Pilot Study
Source: Biomolecules. 2025 May 11;15(5):699. doi: 10.3390/biom15050699 (PMC12109444; doi:10.3390/biom15050699)
Supplement: Supplementary file 1 [file biomolecules-15-00699-s001.zip]

Archive with 1 entries (1 files):
- biomolecules-3574957-supplementary.pdf
